# Supplementary material for: Dirofilaria immitis prevention messaging: Knowledge and attitudes of students from North America attending the Ross University School of Veterinary Medicine, St Kitts
Source: Vet Rec Open. 2022 Apr 9;9(1):e32. doi: 10.1002/vro2.32 (PMC8994136; doi:10.1002/vro2.32)
Supplement: Supplementary file 2 — Supporting Information 2 Assessment of heartworm incidence in the USA by state in 2007 and 2016. Assessment is based on the incidence maps provided by American Heartworm Society (www.heartwormsociety.org/veterinary‐resources/incidence‐maps). A state that observed at least one area with a minimum of 26 cases by clinic was classified as a state with a high heartworm incidence (code: 1). [file VRO2-9-e32-s001.xlsx]

## Sheet: Sheet1
Supplementary material 2: Assessment of heartworm incidence by state in 2007 and 2016. Assessment is based on the incidence maps provided by American Heartworm Society (https://www.heartwormsociety.org/veterinary-resources/incidence-maps). A state that observed at least one area with a minimum of 26 cases by clinic was classified as a state with a high heartworm incidence (code: 1).
	2007	2016
Alabama	1	1
Arizona	0	1
Arkansas	1	1
California	1	1
Colorado	0	0
Connecticut	0	0
Delaware	0	1
Florida	1	1
Hawaii	0	1
Idaho	0	0
Illinois	1	1
Indiana	1	1
Iowa	0	1
Kansas	0	1
Louisiana	1	1
Massachussetts	0	0
Michigan	1	1
Minnesota	1	0
Missouri	1	1
Nevada	0	0
New Jersey	0	0
New York	0	0
North Carolina	1	1
North Dakota	0	0
Ohio	1	0
Oklahoma	1	1
Pennsylvania	0	0
Rhode Island	0	0
South Carolina	1	1
South Dakota	0	0
Tennessee	1	1
Texas	1	1
Vermont	0	0
Viriginia	1	1
Washington	0	0
West Virginia	0	0
Wisconsin	1	0
